# Supplementary material for: Whole-Exome Sequencing Reveals Migraine-Associated Novel Functional Variants in Arab Ancestry Females: A Pilot Study
Source: Brain Sci. 2022 Oct 24;12(11):1429. doi: 10.3390/brainsci12111429 (PMC9688800; doi:10.3390/brainsci12111429)
Supplement: Supplementary file 1 [file brainsci-12-01429-s001.zip]

Archive with 1 entries (1 files):
- brainsci-1954467-supplementary.pdf
